# Supplementary material for: Efficacy and safety of gemcitabine plus docetaxel in Japanese patients with unresectable or recurrent bone and soft tissue sarcoma: Results from a single-institutional analysis
Source: PLoS One. 2017 May 10;12(5):e0176972. doi: 10.1371/journal.pone.0176972 (PMC5425189; doi:10.1371/journal.pone.0176972)
Supplement: S1 Table — (XLSX) [file pone.0176972.s001.xlsx]

## Sheet: clinicopatological data
Sex	Age	Histology	Primary site	Primary organ	Therapy line	TTF	TTF event	PFS event	OS	OS event	Dose reduction	Best response	Reason for Cessation	Tumor diameter before GD（mm）	Tumor diameter after GD（mm）	Change rate	G3 Neutropenia	G4 Neutropenia	G3 Thrombocytopenia	G4 Thrombocytopenia	FN	G-CSF for treating myelosuppression	Anorexia	Nausea	Fatigue	Skin disorders	Stomatitis	1st line	2nd line	Post therapy	OS event
F	60	Leiomyosarcoma	Uterus	Soft tissue	1st	1.46667	1	1	6.23333	1	yes	PD	PD	64.4	86.1	133.696	1					no			1				ADR	ADR	1
F	23	Desmoplastic small round cell tumor	Retroperitoneum	Soft tissue	2nd	2.3	1	1	4.33333	0	no	PD	PD	39.9	52.7	132.08	1					no	2	2				VDC-IE			0
M	57	MPNST	Retroperitoneum	Soft tissue	3rd	2.13333	1	1	14.3333	1	yes		PD			not available		1				yes						AI	PTX	RT, imatinib	1
M	64	Liposarcoma	Retroperitoneum	Soft tissue	2nd	2.13333	1	1	7.3	0	yes	PD	PD	26.1	42.3	162.069		1		1	1	yes						AI		pazopanib	0
M	30	Ewing sarcoma	Chest wall	Soft tissue	2nd	3.8	1	1	8.96667	0	yes		PD			non-measurable		1				yes		2	2			VDC-IE		VDC-IE	0
F	49	Osteosarcoma	Sternum	Bone	1st	2.1	1	1	6.06667	1	yes	SD	PD	80	92	115		1	1		1	yes								AI	1
M	60	Leiomyosarcoma	Duodenum	Soft tissue	3rd	0.566667	1	0	11.7333	0	no		herpes zoster					1				yes						AI	PTX	PTX、DOC	0
M	22	MPNST	Thigh	Soft tissue	2nd	2	1	1	8.13333	1	no	PD	PD	35.6	47.4	133.146		1				yes						AI		VNB	1
F	78	Liposarcoma	Abdominal wall	Soft tissue	3rd	0.466667	1	0	0.966667	0	no		thrombocytopenia							1		yes						ADR	pazopanib		0
M	31	Fibrosarcoma	Abdominal wall	Soft tissue	2nd	5.66667	1	1	32.0333	1	yes		PD			non-measurable		1				yes						AI		RT	1
F	66	Chondrosarcoma	Rib	Bone	2nd	1.86667	1	0	77.1667	0	yes	CR	surgery		0	100		1				yes						AI			0
F	57	Liposarcoma	Retroperitoneum	Soft tissue	2nd	2.06667	1	1	5.93333	1	yes	PD	PD	10.7	24	224.299	1					no						AI		pazopanib	1
M	68	Liposarcoma	Retroperitoneum	Soft tissue	2nd	0.666667	1	1	2.6	1	no	PD	PD	98.3	127	129.196						no				1		ADR			1
F	65	Leiomyosarcoma	Retroperitoneum	Soft tissue	2nd	2.06667	1	1	18.1	1	no	PD	PD	34.4	45.6	132.558	1					no			1			AI		pazopanib	1
F	71	Leiomyosarcoma	Retroperitoneum	Soft tissue	2nd	5.5	1	1	8.86667	1	yes	SD	PD	26.3	25.8	98.0989	1					no	1				1	AI			1
M	59	Leiomyosarcoma	Retroperitoneum	Soft tissue	2nd	4.1	1	1	4.1	0	yes		PD			non-measurable		1				no						AI		なし	0
F	47	Leiomyosarcoma	Retroperitoneum	Soft tissue	3rd	4.5	1	1	8	1	no		PD			not available						no	2					AI	PTX	GemDOC	1
M	73	Osteosarcoma	Mandible	Bone	2nd	15.1667	0	0	23.8333	0	yes	SD	surgery	13.4	13.3	99.2537	1					no						ADR/CDDP			0
M	69	MPNST	Lower leg	Soft tissue	2nd	6.93333	1	1	14.5333	1	yes	SD	PD	52.8	53.9	102.083	1					no			1			AI		pazopanib	1
F	34	Synovial sarcoma	Lower leg	Soft tissue	2nd	22.4333	1	1	35.8333	0	yes	SD	PD	71.3	55.8	78.2609		1				no						AI		pazopanib	0
M	70	Chondrosarcoma	Lower leg	Soft tissue	3rd	0.433333	1	0	0.433333	0	no		patient's desire									no			1			ADR	IFM		0
M	38	Ewing sarcoma	Orbit	Bone	3rd	0.9	1	1	2.9	1	no		PD			non-measurable						no						VDC-IE	CPT-11/TMZ	RT	1
M	49	Synovial sarcoma	Pleura	Soft tissue	2nd	2.33333	1	1	25.5667	0	yes	SD	PD	152	160	105.263	1					no						AI		pazopanib	0
F	81	UPS	Chest wall	Soft tissue	3rd	1.66667	1	1	3.06667	1	yes	PD	PD	60.2	76.4	126.91	1					no						ADR/CDDP	pazopanib		1
F	55	MPNST	Neck	Soft tissue	3rd	0.233333	1	0	4.76667	1	no		myelosuppression				1					no						CBDCA/VP-16	AI	RT	1
F	47	Leiomyosarcoma	Primary unknown	Soft tissue	2nd	0.933333	1	1	7.33333	1	no		PD			non-measurable						no	2	2			2	AI		pazopanib	1
M	27	Desmoplastic small round cell tumor	Pelvic cavity	Soft tissue	3rd	1.16667	1	1	4.63333	0	no	PD	PD	42.3	58.6	138.534						no						VDC	IE	pazopanib	0
M	61	Chordoma	Sacrum	Bone	2nd	8.66667	1	1	17.8667	0	yes	SD	PD	52.1	59	113.244	1					no						AI		GemDOC	0
F	27	Synovial sarcoma	Inguinal region	Soft tissue	2nd	0.666667	1	1	1.86667	1	yes		PD			non-evaluable						no						AI		なし	1
M	21	Osteosarcoma	Thigh	Bone	2nd	13.4	0	0	13.4	0	yes	SD	ongoing	38.7	36	93.0233		1				no						MTX/ADR/CDDP、IFM			0
F	59	UPS	Thigh	Soft tissue	2nd	1.63333	1	1	7.8	0	yes	PD	PD	45	61	135.556	1					no						ADR/CDDP		なし	0
F	61	UPS	Thigh	Soft tissue	2nd	15.1	1	1	22.1	0	yes	PR	PD	21.9	6.9	31.5068		1				no						ADR/CDDP		pazopanib	0
M	33	MPNST	Thigh	Soft tissue	2nd	2.73333	1	1	4.33333	1	no	SD	PD	123.5	130.5	105.668						no						AI			1
M	54	MPNST	Thigh	Soft tissue	2nd	0.766667	1	1	5.1	1	no		PD			non-measurable						no						AI		RT	1
M	75	MPNST	Thigh	Soft tissue	2nd	8.2	1	1	17.3	1	yes	SD	PD	43.2	45.2	104.63			1			no	3					AI		pazopanib	1
F	40	Synovial sarcoma	Thigh	Soft tissue	2nd	1.26667	1	1	2.66667	1	no	PD	PD	37.9	69.8	184.169	1					no						AI			1
M	38	Liposarcoma	Thigh	Soft tissue	2nd	2.76667	1	1	9.2	1	yes	PD	PD	10.1	25.1	248.515	1					no						AI		RT	1
F	39	ASPS	Thigh	Soft tissue	3rd	3.63333	1	1	16.7	0	yes	SD	PD	81.8	82.8	101.222	1					no				1		AI	sunitinib	pazopanib	0
M	19	Osteosarcoma	Femur	Bone	2nd	1.56667	1	1	8.03333	0	yes	PD	PD	54	65.2	120.741	1					no	2					CDDP+ADR+MTX+IFM		pazopanib	0
F	24	Osteosarcoma	Femur	Bone	3rd	4.16667	1	1	9.46667	0	yes	SD	PD	74.9	84.1	112.283	1					no						MTX/ADR/CDDP	IFM	RT	0
M	29	Desmoplastic small round cell tumor	Abdominal cavity	Soft tissue	2nd	3.66667	1	1	7.9	1	no	SD	PD	137.9	124.7	90.4278	1		1			no	2					AI		RT、VP-16	1
M	66	MPNST	Lower leg	Soft tissue	2nd	0.9	0	0	7.6	0	no	SD	myelosuppression	11	12.1	110						no						AI		pazopanib	0
